# Supplementary material for: Risky Outdoor Play and Adventure Education in Nature for Child and Adolescent Wellbeing: A Scoping Review
Source: Behav Sci (Basel). 2025 Dec 19;16(1):5. doi: 10.3390/bs16010005 (PMC12837311; doi:10.3390/bs16010005)
Supplement: Supplementary file 1 [file behavsci-16-00005-s001.zip]

Archive with 2 entries (2 files):
- Supplementary File S1. PRISMA-ScR Checklist.pdf
- Supplementary File S2. Search Terms and Subject or Field Codes for Each Database.pdf
